# Supplementary material for: Doubly Metathetic NiCl2-Catalyzed Coupling Between Bis(2-oxazolines) and Aldehydes: A Novel Access to Bis(ester-imine) Derivatives
Source: Molecules. 2024 Dec 5;29(23):5756. doi: 10.3390/molecules29235756 (PMC11643831; doi:10.3390/molecules29235756)
Supplement: Supplementary file 1 [file molecules-29-05756-s001.zip]

Archive with 1 entries (1 files):
- molecules-3302168-supplementary.pdf
